# Supplementary material for: Modular Site-Specific Conjugation of Nanobodies Using Two Co-Associating Tags
Source: Int J Mol Sci. 2022 Nov 19;23(22):14405. doi: 10.3390/ijms232214405 (PMC9696751; doi:10.3390/ijms232214405)
Supplement: Supplementary file 1 [file ijms-23-14405-s001.zip]

Archive with 1 entries (1 files):
- ijms-2014972-supplementary.pdf
